# Supplementary material for: Genome-Wide Polygenic Risk Score for Predicting High Risk Glaucoma Individuals of Han Chinese Ancestry
Source: J Pers Med. 2021 Nov 9;11(11):1169. doi: 10.3390/jpm11111169 (PMC8618593; doi:10.3390/jpm11111169)
Supplement: Supplementary file 1 [file jpm-11-01169-s001.zip]

Archive with 1 entries (1 files):
- jpm-1419829-supplementary.pdf
